# Supplementary material for: Combined Toxicity of Ofloxacin and Sulfamethoxazole at Environmentally Relevant Concentrations in Mosquitofish: Histopathological Damage, Oxidative Stress, and Gut Microbiota Alterations
Source: Toxics. 2026 May 23;14(6):457. doi: 10.3390/toxics14060457 (PMC13306796; doi:10.3390/toxics14060457)
Supplement: Supplementary file 1 [file toxics-14-00457-s001.zip]

Archive with 1 entries (1 files):
- toxics-4268942-supplementary.pdf
